# Supplementary material for: The theory of planned behavior and dietary behaviors in competitive women bodybuilders
Source: BMC Public Health. 2023 Sep 4;23:1716. doi: 10.1186/s12889-023-16568-w (PMC10476312; doi:10.1186/s12889-023-16568-w)
Supplement: Supplementary file 2 — Additional file 2: Supplementary Table 2. The TPB main construct questions for dietary supplement use for in-season competitors. [file 12889_2023_16568_MOESM2_ESM.xlsx]

## Sheet: Supplemental Table 2
Supplementary Table 2 The TPB main construct questions for dietary supplement use for in-season competitors
Attitude: Instrumental and Experiential - 5 questions
	Question: For me consuming dietary supplements during competition preparation is?
		Answers choices:
			Bad = 1 to Good = 7
			Harmful = 1 to Beneficial = 7
			Unenjoyable = 1 to Enjoyable = 7
			Worthless = 1 to Valuable = 7
			Unpleasant = 1 to Pleasant = 7
Subjective Norm: Injunctive and Descriptive - 6 questions
	Question: Most people who are important to me think that…
		Answers choices: I should not = 1 to I should = 7
			...consume dietary supplements during competition preparation.
	Question: It is expected of me that I consume dietary supplements, during competition preparation?
		Answers choices: Extremely unlikely =1 to Extremely likely = 7
	Question: Most people in my life whose opinions I value would…
		Answers choices: Disapprove = 1 to Approve = 7
			...of me consuming dietary supplements during competition preparation.
	Question: Most people who are important to me consume dietary supplements during competition preparation?
		Answers choices: Completely false = 1 to Completely true = 7
	Question: The people in my life whose opinions I value…
		Answers choices: Do not consume dietary supplements = 1 to Consume dietary supplements = 7
			...during competition preparation.
	Question: Most people like me consume dietary supplements during competition preparation.
		Answers choices: Extremely unlikely = 1 to Extremely likely = 7
Perceived Behavioral Control: Capacity and Autonomy - 4 questions
	Question: For me consuming dietary supplements during competition preparation is…
		Answers choices: Impossible = 1 to Possible = 7
	Question: If I wanted to I could consume dietary supplements during competition preparation?
		Answers choices: Definitely untrue = 1 to Definitely true = 7
	Question: It is mostly up to me whether or not I consume dietary supplements during competition preparation?
		Answers choices: Strongly disagree = 1 to Strongly agree = 7
	Question: How much control do you believe you have in consuming dietary supplements during competition preparation?
		Answer choices: No control = 1 to Complete control = 7
Intention - 3 questions
	Question: I intend to consume dietary supplements during competition preparation?
		Answers choices: Extremely unlikely = 1 to Extremely likely = 7
	Question: I will try to consume dietary supplements during competition preparation?
		Answers choices: I definitely will not = 1 to I definitely will = 7
	Question: I plan on consume dietary supplements during competition preparation?
		Answers choices: Strongly disagree = 1 to Strongly agree = 7
All answer choices were on a 7-point bipolar adjective scale
