# Supplementary material for: The theory of planned behavior and dietary behaviors in competitive women bodybuilders
Source: BMC Public Health. 2023 Sep 4;23:1716. doi: 10.1186/s12889-023-16568-w (PMC10476312; doi:10.1186/s12889-023-16568-w)
Supplement: Supplementary file 3 — Additional file 3: Table 4. The predictors of protein intake for in-season competitors using the TPB. [file 12889_2023_16568_MOESM3_ESM.xlsx]

## Sheet: Table 4
Table 4 The predictors of protein intake for in-season competitors using the TPB
Variables			β	95% CI	Pa		r	Pb		R2	Pa
Outcome: Attitude										0.26	0.001	*
	Outcome beliefs
		Consuming healthier protein with less sugar will help me leaner	0.23	-0.001 - 0.47	0.051		0.3	0.001	*
		Will help me to not feel hungry throughout the day	0.2	-0.01 - 0.42	0.06		0.17	0.07
		Will help me to maintain muscle	0.19	-0.03 - 0.40	0.08		0.13	0.19
		Consuming healthier protein with less fat will help me get leaner	0.16	-0.07 - 0.38	0.17		0.31	0.001	*
		Will give me digestive issues, e.g., bloating and/or constipation	0.15	-0.05 - 0.35	0.15		0.21	0.21
		Will help me to have energy to fuel my workouts	0.13	-0.08 - 0.33	0.23		0.29	0.002	*
		Will increase my risk of organ damage, e.g., liver and/or kidney	0.12	-0.07 - 0.31	0.22		0.09	0.36
		Will help me to build muscle	0.1	-0.12 - 0.30	0.35		0.19	0.051
		Will help me to repair muscle	0.04	-0.15 - 0.23	0.69		0.06	0.55
		Will help me to feel satisfied after a meal	-0.04	-0.26 - 0.17	0.7		0.1	0.29
Outcome: Subjective norm										0.46	< 0.001	*
	Referent others
		Trainer/coach	0.25	0.04 - 0.46	0.02	*	0.39	< 0.001	*
		Workout partners	0.24	0.003 - 0.48	0.047	*	0.3	0.001	*
		Social media influencers	0.2	0.01 - 0.38	0.04	*	0.36	< 0.001	*
		Dietitian/nutritionist	0.24	-0.01 - 0.05	0.06		0.47	< 0.001	*
		Family	0.22	-0.07 - 0.51	0.14		0.47	< 0.001	*
		Athletes	0.19	-0.02 - 0.40	0.08		0.32	0.001	*
		Doctor	0.11	-0.13 - 0.35	0.38		0.38	< 0.001	*
		Vegans/vegetarians	0.1	-0.07 - 0.28	0.25		0.27	0.004	*
		Male bodybuilders	0.07	-0.10 - 0.23	0.43		0.12	0.26
		Teammates	0.02	-0.26 - 0.30	0.91		0.35	< 0.001	*
		Other competitors	-0.04	-0.34 - 0.17	0.51		0.4	< 0.001	*
		Professional competitors	-0.06	-0.25 - 0.14	0.56		0.13	0.17
		Friends	-0.09	-0.36 - 0.17	0.49		0.39	< 0.001	*
Outcome: Perceived behavioral control										0.15	0.07
	Control beliefs
		Having a meal plan	0.23	0.01 - 0.44	0.04	*	0.14	0.14
		Having to pay a lot of money for my protein	0.2	-0.02 - 0.41	0.07		0.19	0.04	*
		Could prep my meals in advance	0.16	-0.08 - 0.40	0.18		0.17	0.07
		Having quick and easy protein options	0.13	-0.10 - 0.34	0.25		0.15	0.13
		Work placed unanticipated demands on my time	0.12	-0.01 - 0.33	0.28		0.14	0.15
		Having digestive issues from consuming protein	0.11	-0.09 - 0.32	0.28		0.07	0.45
		Having to travel	0.07	-0.15 - 0.28	0.53		0.19	0.046	*
		Having protein supplements	0.05	-0.14 - 0.25	0.58		0.1	0.29
		Having protein when I’m on the go	0.05	-0.15 - 0.26	0.62		0.13	0.16
		Having varied protein options	-0.04	-0.29 - 0.22	0.79		0.15	0.1
Outcome: Intention to consume protein										0.08	0.03	*
	Attitude		0.07	-0.13 - 0.27	0.5		0.12	0.22
	Subjective norm		0.23	0.03 - 0.44	0.03	*	0.21	0.03	*
	Perceived behavioral control		0.15	-0.05 - 0.36	0.15		0.13	0.19
Outcome: Protein intake										0.01	0.47
	Intention to consume protein		0.05	-0.15 - 0.25	0.61		0.06	0.5
	Perceived behavioral control		0.11	-0.98 - 0.31	0.31		0.07	0.44
*P < 0.05 was considered statistically significant
aStatistical tests used: multiple linear regressions, adjusted for age, current weight, total activity, the number of days required to complete the four 24-hour dietary recalls, non-consecutive dietary recalls (yes or no), employment status, household income per month, education, most recent top competition placing organization name, and energy intake.
bStatistical tests used: Pearson's correlations.
