# Supplementary material for: The theory of planned behavior and dietary behaviors in competitive women bodybuilders
Source: BMC Public Health. 2023 Sep 4;23:1716. doi: 10.1186/s12889-023-16568-w (PMC10476312; doi:10.1186/s12889-023-16568-w)
Supplement: Supplementary file 4 — Additional file 4: Table 5. The predictors of dietary supplement use for in-season competitors using the TPB. [file 12889_2023_16568_MOESM4_ESM.xlsx]

## Sheet: Table 5
Table 5 The predictors of dietary supplement use for in-season competitors using the TPB
Variables			β	95% CI	Pa		r	Pb		R2	Pa
Outcome: Attitude
	Outcome beliefs									0.53	< 0.001	*
		Will not be a waste of money	0.37	0.22 - 0.53	< 0.001	*	0.63	< 0.001	*
		Will help me to progress further and improve my physique	0.22	0.04 - 0.39	0.02	*	0.59	< 0.001	*
		Will help me to have enough energy throughout the day	0.2	0.001 - 0.39	0.048	*	0.6	< 0.001	*
		Will help me to get enough calories	0.16	0.02 - 0.30	0.02	*	0.32	0.001	*
		Will help me to have energy for my workouts	0.19	-0.004 - 0.38	0.06		0.55	< 0.001	*
		Will help me get enough essential nutrients	0.11	-0.07 - 0.28	0.24		0.42	< 0.001	*
		Will be expensive	0.11	-0.03 - 0.25	0.14		0.27	0.004	*
		Are not regulated for safety	0.09	-0.06 - 0.24	0.22		0.28	0.003	*
		Will be harmful for me during competition preparation	0.07	-0.11 - 0.24	0.45		0.17	0.1
		Are easy to use and convenient during competition preparation	0.05	-0.11 - 0.22	0.51		0.5	< 0.001	*
		Will give me digestive problems	-0.01	-0.16 - 0.15	0.95		0.2	0.04	*
		Will make me dependent on dietary supplements	-0.05	-0.18 - 0.09	0.48		0.11	0.27
		Will help me to recover	-0.23	-0.43 to -0.04	0.02	*	0.44	< 0.001	*
Outcome: Subjective norm										0.59	< 0.001	*
	Referent others
		Other competitors	0.33	0.04 - 0.61	0.02	*	0.56	< 0.001	*
		Competitors educated on dietary supplements	0.23	0.04 - 0.43	0.02	*	0.51	< 0.001	*
		Social media influencers	0.21	0.07 - 0.36	0.004	*	0.36	< 0.001	*
		Trainer/coach	0.2	0.02 - 0.39	0.03	*	0.54	< 0.001	*
		Friends	0.12	-0.19 - 0.43	0.42		0.44	< 0.001	*
		Natural athletes	0.08	-0.28 - 0.45	0.65		0.55	< 0.001	*
		Family	0.08	-0.29 - 0.46	0.64		0.47	< 0.001	*
		Professional competitors	0.06	-0.16 - 0.28	0.6		0.59	< 0.001	*
		Vegans and vegetarians	0.05	-0.12 - 0.22	0.54		0.47	< 0.001	*
		Doctor	0.03	-0.16 - 0.22	0.76		0.51	< 0.001	*
		Natural competitors	0.002	-0.37 - 0.38	0.99		0.54	< 0.001	*
		Male bodybuilders	-0.002	-0.18 - 0.18	0.98		0.45	< 0.001	*
		Other athletes	-0.17	-0.44 - 0.10	0.22		0.47	< 0.001	*
Outcome: Perceived behavioral control										0.22	< 0.001	*
	Control beliefs
		Dietary supplements were easy to purchase	0.35	0.18 - 0.53	< 0.001	*	0.38	< 0.001	*
		I had enough money to buy dietary supplements	0.32	0.05 - 0.60	0.02	*	0.28	0.003	*
		My dietary supplements were more easily available to purchase	0.24	0.03 - 0.46	0.03	*	0.29	0.002	*
		I had a dietary supplement company sponsorship	0.03	-0.17 - 0.23	0.76		0.15	0.11
		Dietary supplements were affordable	-0.25	-0.50 - 0.01	0.06		0.19	0.04	*
Outcome: Intention to use dietary supplements										0.38	< 0.001	*
	Attitude		0.3	0.12 - 0.48	0.001	*	0.58	< 0.001	*
	Subjective norm		0.33	0.16 - 0.49	< 0.001	*	0.57	< 0.001	*
	Perceived behavioral control		0.23	0.07 - 0.39	0.01	*	0.47	< 0.001	*
Outcome: Dietary supplement use										0.05	0.04	*
	Intention to consume protein		0.24	0.04 - 0.44	0.02	*	0.25	0.01	*
	Perceived behavioral control		-0.003	-0.21 - 0.20	0.98		0.16	0.09
*P < 0.05 was considered statistically significant
aStatistical tests used: multiple linear regressions, adjusted for for age, current weight, total activity, the number of days required to complete the four 24-hour dietary recalls, total number of years competing, total number of competitions, the completion of non-consecutive dietary recalls (yes or no), and employment status.
bStatistical tests used: Pearson's correlations.
