# Supplementary material for: The theory of planned behavior and dietary behaviors in competitive women bodybuilders
Source: BMC Public Health. 2023 Sep 4;23:1716. doi: 10.1186/s12889-023-16568-w (PMC10476312; doi:10.1186/s12889-023-16568-w)
Supplement: Supplementary file 5 — Additional file 5: Supplementary Table 3. Dietary intake and supplement use of in-season bikini and all other competitor divisions. [file 12889_2023_16568_MOESM5_ESM.xlsx]

## Sheet: Supplementary Table 3
Supplementary Table 3 Dietary intake and supplement use of in-season bikini and all other competitor divisions
Dietary Variablea		Bikini (n = 86)			All Other (n = 31)
		Mean	SD		Mean	SD		pb
Nutrient
	Calories	1617.7	467		1651.3	443.8		0.483
	Protein (g)	145.1	36.6		161.1	40.4		<.001
	Carbohydrate (g)	141.6	67		120.8	57.7		0.002
	Fat (g)	53.3	21.8		59.2	22.9		0.013	c
Dietary supplement used within a season and between groupsd,e
	Off-season	7.8	4.6	f	10.9	3.9	j	0.001
	In-season	10.1	5.1	g	13.5	7.1	j	0.005
	Peak week	3	2.6	h	4.3	3.7	h	0.048	c
	Totals	11.7	5.9	i	16.2	6.2	i	<.001
aANCOVA and Welch’s t-tests, controlled for current weight, total activity, the number of days required to complete the four 24-hour dietary recalls, and the categorical variable completion of non-consecutive dietary recalls (yes or no), were used to assess the differences between bikini and all other competitor’s dietary intake and dietary supplement use. P < 0.05 was considered statistically si…
bReported P values are unadjusted
cNot significant after Benjamini & Hochberg multiple comparison testing.
dDietary supplement use during the past 12-months
eRMANOVA and Sidak multiple comparison testing adjusted for current weight, total activity, the number of days required to complete the four 24-hour dietary recalls, and the completion of non-consecutive dietary recalls (yes or no) were used to assess the within group analyses for dietary supplement use. P < 0.05 was considered statistically significant.
fDietary supplement use during the off-season was significantly greater than peak week, but significantly less than in-season and totals among bikini competitors (P < 0.001).
gDietary supplement use during the in-season was significantly greater than peak week and off-season, but significantly less than totals among bikini competitors (P < 0.001).
hDietary supplement use during the peak week was significantly less than off-season, in-season, and totals among bikini competitors and all other competitors (P < 0.001).
iDietary supplement use for totals was greater than off-season, in-season, and peak week among bikini and all other competitors (P < 0.001).
jDietary supplement use during the off-season and in-season was significantly greater than peak week, but significantly less than totals among all other competitors (P < 0.001).
